# Supplementary material for: Two-Gene Phylogeny of Bright-Spored Myxomycetes (Slime Moulds, Superorder Lucisporidia)
Source: PLoS One. 2013 May 7;8(5):e62586. doi: 10.1371/journal.pone.0062586 (PMC3646832; doi:10.1371/journal.pone.0062586)
Supplement: Supporting Information S2 — EF-1α alignment (nucleotides) in fasta format of the 41 sequences used in Fig. S2. The probably obligatory spliceosomal intron starts at position 460. The first sequence indicates the nucleotide positions retained to obtain the amino-acid alignment (Supporting information S3). (FSA) [file pone.0062586.s008.fsa]

>Arcyria_cinerea_JX481317
YKCGGIDKRTIEKFEKEASEMGKGSFKYAWVLDKLKAERERGITIDIALWKFETNKYYFT
IIDAPGHRDFIKNMITGTSQADAAVLVIASPTGEFEAGIAKNGQTREHALLAYTLGVKQM
IVAINKMDDKSVNWAQSRYDEIVKEVSSFVKKIGYNPEKIPFVPISGWHGDNMLEKSANL
PWYKGPTLLEALDSVQEPKRPTEKPLRIPLQDVYKIGGIGTVPVGRVETGILKPGMNVTF
SPAGLTTEVKSVEMHHVALPEAVPGDNVGFNVKNLSVKDIRRGMVAGDAKNDPPQETENF
TAQVIILNHPGQIHAGYAPVLDCHTAHIACKFTELLSKVDRRTGQATEDVPKNIKNGDAA
MVLLTPSKPMCVEPFTDYPP
>Arcyria_denudata_AY643820
YKCGGIDKRTIEKFEKEASEMGKGSFKYAWVLDKLKAERERGITIDIALWKFETNKYYFT
IIDAPGHRDFIKNMITGTSQADAAVLVIASPTGEFEAGIAKSGQTREHALLAYTLGVKQM
IVAINKMDDKSVNWSQARYDEIVKEVSSFVKKIGYNPEKIPFVPISGWNGDNMLEKSANL
PWYKGPTLLEALDAVQEPKRPTEKPLRVPLQDVYKIGGIGTVPVGRVETGILKPGMNVTF
APAGLTTEVKSVEMHHVALTEAVPGDNVGFNVKNLSVKDIRRGMVAGDSKNDPPQETETF
NAQVIILNHPGQIHAGYAPVLDCHTAHIACKFTELLSKVNRRSGADTEGAPKNLKNGDAA
IVRLMPSKPMCVEPFTEYPP
>Arcyria_globosa_JX481318
X---------IEKFEKEASEMGKGSFKYAWVLDKLKAERERGITIDIALWKFETNKYYFT
IIDAPGHRDFIKNMITGTSQADAAVLVIASPTGEFEAGIAKSGQTREHALLAFTLGVRQL
IVAINKMDEKSTNWSQARYDEIVKETSSFVKKIGYNPEKIPFVPISGWNGDNMLEKSTNL
PWYKGPTLLEALDAVQEPKRPTDKPLRVPLQDVYKIGGIGTVPVGRVETGILKPGMNVTF
APAALTTEVKSVEMHHVALPEAVPGDNVGFNVKNLSVKDIRRGMVAGDAKNDPPQETATF
TAQVIVLNHPGQIHAGYAPVLDCHTAHIACKFTELISKVDRRTGAETEGAPKNIKNGDAA
MVLLTPSKPMCX-------X
>Arcyria_stipata_EF513183
YKCGGIDKRTIEKFEKEASEMGKGSFKYAWVLDKLKAERERGITIDIALWKFETNKYYFT
IIDAPGHRDFIKNMITGTSQADAAVLVIASPTGEFEAGIAKSGQTREHALLAYTLGVKQM
IVAINKMDDKSVNWGQARYDEIVKEVSSFVKKIGYNPEKIPFVPISGWNGDNMLEKSANL
PWYKGPTLLEALDAVQEPKRPTDKPLRIPLQDVYKIGGIGTVPVGRVETGILKPGMVVTF
APANLTSEVKSVEMHHVSLPEAVPGDNVGFNVRNLSVKDIRRGMVAGDSKNDPPQETEAF
TAQVIILNHPGQIHAGYAPVLDCHTAHIACKFTELLSKVDRRTGAETEGAPKNLKNGDAA
MVKLTPSKPMCVEPFTDYPP
>Calomyxa_metallica_JX481319
X-----------------------------------------------------------
------------------------------------------------------------
------------------------------------------------------------
---XGPTLLEALDSVTEPKRPTEKPLRIPLQDVYKIGGIGTVPVGRVETGILKPGMNVTF
SPAAMTTEVKSVEMHHVSLPEAVPGDNVGFNVKNLSVKDIRRGMVAGDSKNDPPQETEDF
NAQVIILNHPGQIHAGYAPVLDCHTAHIACKFTEIVSKVDRRSGQETEAAPKNIKNGDAA
IVRLTPSKPMCVESFADYPP
>Ceratiomyxa_fruticulosa_CH1_EF513186
YKCGGIDTRTIEKFEKEANEMGKGSFKYAWVLDKLKAERERGITIDIALWKFETAKYYFT
IIDAPGHRDFIKNMITGTSQADAAVLVVASPTGEFEAGIAKNGQTREHALLAYTLGVKQM
IVAINKMDEKTVNWSQARYDEIQKELASFLKKIGYNPEKVPFVPISGWNGDNMLEKSPNL
PWYKGPTLLEALDSVQEPKRPLDKPLRLPLQDVYKIGGIGTVPVGRVETGVLKPGMNVTF
APANLTTEVKSVEMHHVALTEAFPGDNVGFNVKNLSVKDIRRGMVAGDAKNDPPIETESF
NAQVIVLNHPGAIHAGYAPVLDCHTAHIACKFSEILTKVDRRTGAELEASPKNIKNGDAA
IVQLTPSKPLCVETF----X
>Ceratiomyxa_fruticulosa_CH2_EF513187
YKCGGIDKRTIEKFEKEANEMGKGSFKYAWVLDKLKAERERGITIDIALWKFETAKYYFT
IIDAPGHRDFIKNMITGTSQADAAVLVIASPTGEFEAGIAKNGQTREHALLAYTLGVKQM
IVAINKMDEKTVNWSQARYDEIAKELGSFLKKIGYNPEKVPFVPISGWNGDNMLEKSANL
PWYKGPTLLEALDSVTDPNRPGEKPPLLPYPKGPPMGGVGTGPAGRVEPGGPKPGGNVTL
ALANWTAEAKSAKEINFVLVEAAPGNNAGSNVKNLSVKDIRGGMVAGDAKNDPPKETERF
EAQVIVLNHPGVIHAGYAPVLDCHTAHIACKFEEILTKVDSRNGGEVEAGPKNIKNGEAA
DARLLPSKPTCVESFTDYPP
>Ceratiomyxa_fruticulosa_F_EF513188
YKCGGIDKRTIEKFEKEANEMGKGSFKYAWVLDKLKAERERGITIDIALWKFETAKYYFT
IIDAPGHRDFIKNMITGTSQADAAVLVIASPTGEFEAGIAKNGQTREHALLAYTLGVRQM
IVAINKMDEKTVNWSQARYEEIQKELASFLKKIGYNPEKVPFVPISGWNGDNMLEKSANL
PWYKGPTLLEALDSVTEPKRPSDKPLRLPLQDVYKIGGIGTVPVGRVETGILKPGMNVTF
APANMTTEVKSVEMHHVALAEALPGDNVGFNVKNLSVKDIRRGMVAGDAKNDPPIETESF
TAQVIVLNHPGVIHAGYAPVLDCHTAHIACKFAEILTKVDRRTGAEIEAGPKNIKNGDAA
IVNLLPSKPMCVETFTEYPP
>Cornuvia_serpula_JX481320
X-----------------------------------------------------------
------------------------------------------------------------
----------------------------------------------------------NL
PWYKGPTLLEALDAVQEPKRPTEKPLRVPLQDVYKIGGIGTVPVGRVETGVLKPGMNVTF
SPAGLSTEVKSVEMHHVALPEAVPGDNVGFNVKNLSVKDIRRGMVAGDAKNDPPQETEDF
NAQVIILNHPGQIHAGYAPVLDCHTAHIACKFAELVSKVDRRSGQATEEVPKSIKNGDAA
IVRLVPSKPMCVESFAEYPP
>Cribraria_argillacea_EF513189
X---XIDKRTIEKFEKEASEMGKGSFKYAWVLDKLKAERERGITIDIALWKFETTKYYFT
IIDAPGHRDFIKNMITGTSQADAAVLVIASPTGEFEAGIAKSGQTREHALLAYTLGVKQM
IVAINKMDEKTVNWSQPRYDEIVKEVSSFVKKIGYNPEKIPFIPISGWNGDNMLEKSSNL
PWYKGMTLLEALDSVQEPKRPLDKPLRIPLQDVYKIGGIGTVPVGRVETGILKPGMVVTF
SPANMTTEVKSVEMHHVALTEASPGDNVGFNVKNLSVKDIRRGMVAGDSKNDPPQETDTF
EAQVIILNHPGQIHAGYAPVLDCHTAHIACKFTELMEKVDRRSGQKLEDAPKNVKNGDAA
MVLLTPTKPMCVEPFTDYPP
>Cribraria_cancellata_AY643815
X-XGGIDKRTIEKFEKEAYEMGKGSFKYAWVLDKLKAERERGITIDIALWKFETNKYYFT
IIDAPGHRDFIKNMITGTSQADAAVLVIASPTGEFEAGIAKNGQTREHALLAYTLGVKQM
IVAINKMDDKSVNWAQARYDEIVKEVSSFVKKIGYNPEKIPFVPISGWNGDNMLEKSPNL
AWYKGPTLLEALDAVTEPKRPLDKPLRIPLQDVYKIGGIGTVPVGRVETGILKPGMVVTF
SPANQTTEVKSVEMHHVALTEALPGDNVGFNVRNLSVKDIRRGMVAGDSKNDPPQEIESF
EAQVIILNHPGQIHAGYAPVLDCHTAHIACKFTQLLEKVDRRSGQKLEDAPKNVKNGDAA
IVLLHPSKPMCVEPFTDYPP
>Cribraria_tenella_JX481321
YKCGGIDKRTIEKFEKEASEMGKGSFKYAWVLDKLKAERERGITIDIALWKFETNKYYFT
IIDAPGHRDFIKNMITGTSQADAAVLVIASPTGEFEAGIAKSGQTREHALLAYTLGVKQM
IVAINKMDEKTVNWSQARYDEIVKETSSFVKKIGYNPEKIPFVPISGWNGDNMLEKSTNL
PWYKGPTLLESLDNVQEPKRPLDKPLRIPLQDVYKIGGIGTVPVGRVETGVLKPGMMVTF
SPAAMTTEVKSVEMHHVALTEASPGDNVGFNVKNLSVKDIRRGMVAGDSKNDPPQETDTF
EAQVIILNHPGQIHAGYAPVLDCHTAHIACKFTELLEKVDRRSGQKLEDAPKNVKNGDAA
MVLLTPTKPMCVEPFTDYPP
>Cribraria_violacea_JX481322
YKCGGIDKRTIEKFEKEASEMGKGSFKYAWVLDKLKAERERGITIDIALWKFETQKYYFT
IIDAPGHRDFIKNMITGTSQADAAVLVIASPTGEFEAGIAKTGQTREHALLAYTLGVKQM
IVAINKMDEKTVNWSQARYDEIVKETASFVQKIGYNPEKIPFVPISGWNGDNMLEKSPNL
PWYKGPTLLEALDGVTEPKRPVDKALRVPLQDVYKIGGIGTVPVGRVETGVLKPGMVVTF
APANMTTEVKSVEMHHVALQEALPGDNVGFNVKNLSVKDIRRGMVAGDSKNDPPQECETF
EAQVIILNHPGQIHAGYAPVLDCHTAHIACKFSELLEKVDRRSGQKLEDAPKNVKNGDAA
MVLLTPTKPLCVEPFTDYPP
>Cribraria_vulgaris_EF513190
YKCGGIDKRTIEKFEKEASEMGKGSFKYAWVLDKLKAERERGITIDIALWKFETNKYYFT
IIDAPGHRDFIKNMITGTSQADAAVLVIASPTGEFEAGIAKSGQTREHALLAYTLGVKQM
IVAINKMDEKTVNWSQARYDEIVKETSSFVKKIGYNPEKIPFVPISGWNGDNMLEKSANL
PWYKGVTLLEALDAVQEPKRPLDKPLRIPLQDVYKIGGIGTVPVGRVETGVLKPGMVVTF
SPADMTTEVKSVEMHHVALTEAFPGDNVGFNVKNLSVKDIRRGMVAGDSKNDPPQETDTF
EAQVIILNHPGQIHAGYAPVLDCHTAHIACKFTELLEKVDRRSGQKLEDAPKNVKNGEAA
MVLLTPTKPMCVEPFTEYPP
>Dianema_inconspicuum_JX481323
YKCGGIDKRTIEKFEKEASEMGKGSFKYAWVLDKLKAERERGITIDIALWKFETSKYYFT
IIDAPGHRDFIKNMITGTSQADAAVLVIASPTGEFEAGIAKSGQTREHALLAYTLGVKQM
IVAINKMDDKSVNWAQARYDEIVKEVSSFVKKIGYNPEKIPFVPISGWHGDNMLEKSPNL
PWYKGFTLLEALDNVSEPKRPTEKPLRIPLQDVYKIGGIGTVPVGRVETGILKPGMNVTF
SPANMTTEVKSVEMHHVSLPEAGPGDNVGFNVKNLSVKDIRRGMVAGDAKNDPPQETEDF
NAQVIILNHPGQIHAGYAPVLDCHTAHIACKFTEIISKVDRRTGAETESTPKNIKNGDAA
IVRLTPSKPMCVESFTDYPP
>Dianema_niveum_JX481324
YKCGGIDKRTIEKFEKEASEMGKGSFKYAWVLDKLKAERERGITIDIALWKFETNKYYFT
IIDAPGHRDFIKNMITGTSQADAAVLVIASPTGEFEAGIAKSGQTREHALLAYTLGVKQM
IVAINKMDDKSVNWAQARYDEIVKEVSSFVKKIGYNPEKIPFVPISGWHGDNMLEKSANL
PWYKGFTLLEALDNVSEPKRPTEKPLRIPLQDVYKIGGIGTVPVGRVETGILKPGMNVTF
SPANMTTEVKSVEMHHVSLPEALPGDNVGFNVKNLSVKDIRRGMVAGDAKNDPPQETEDF
TAQVIILNHPGQIHAGYAPVLDCHTAHIACKFTEIISKVDRRTGAETESAPKNIKNGDAA
IVRLTPSKPMCVX------X
>Dictydiaethalium_plumbeum_AMFD185_JX481325
YKCGGIDKRTIEKFEKEASEMGKGSFKYAWVLDKLKAERERGITIDIALWKFETNKYYFT
IIDAPGHRDFIKNMITGTSQADAAVLVIATPTGEFEAGIAKSGQTREHALLAYTLGVKQM
IVALNKMDDKSVNWAQPRYDEIVKEMSSFVKKIGYNPEKIPFVPISGWHGDNMLEKSPNL
PWYKGPTLLEALDAIVEPKRPTDKPLRVPLQDVYKIGGIGTVPVGRVETGILKPGMIVTF
SPANLSTEVKSVEMHHVALPEAVPGDNVGFNVKNLSVKDIRRGMVAGDSKNDPPQETEDF
NAQVIILNHPGQIHAGYAPVLDCHTAHIACKFTEIVSKVDRRSGQATEASPKNIKNGDAA
IVRLTPSKPMCVESFADYPP
>Dictydiaethalium_plumbeum_MM30150_JX481326
YKCGGIDKRTIEKFEKEASEMGKGSFKYAWVLDKLKAERERGITIDIALWKFETNKYYFT
IIDAPGHRDFIKNMITGTSQADAAVLVIATPTGEFEAGIAKSGQTREHALLAYTLGVKQM
IVALNKMDDKSVNWAQSRYDEIVKEMSSFVKKIGYNPEKIPFVPISGWHGDNMLEKSPNL
PWYKGPTLLEALDAIVEPKRPTDKPLRVPLQDVYKIGGIGTVPVGRVETGILKPGMIVTF
SPANLSTEVKSVEMHHVALPEAVPGDNVGFNVKNLSVKDIRRGMVAGDSKNDPPQETEDF
NAQVIILNHPGQIHAGYAPVLDCHTAHIACKFTEIVSKVDRRSGQATEASPKNIKNGDAA
IVRLTPSKPMX--------X
>Hemitrichia_abietina_JX481327
YKCGGIDKRTIEKFEKEASEMGKGSFKYAWVLDKLKAERERGITIDIALWKFETSKYYFT
IIDAPGHRDFIKNMITGTSQADAAVLVIASPTGEFEAGIAKSGQTREHALLAYTLGVKQM
IVAINKMDDKSVNWGQARYDEIVKEVSSFVKKIGYNPEKIPFVPISGWHGDNMLEKSSNL
PWYKGLTLLEALDSVSEPKRPTEKPLRIPLQDVYKIGGIGTVPVGRVETGVLKPGMNVTF
SPAGLTTEVKSVEMHHVSLPEAVPGDNVGFNVKNLSVKDIRRGMVAGDAKNDPPQETEDF
NAQVIILNHPGQIHAGYAPVLDCHTAHIACKFSEILSKVDRRSGQETEAAPKNIKNGDAA
IVRLTPSKPMCVESFSDYPP
>Hemitrichia_calyculata_JX481328
YKCGGIDKRTIEKFEKEASEMGKGSFKYAWVLDKLKAERERGITIDIALWKFETSKYYFT
IIDAPGHRDFIKNMITGTSQADAAVLVIASPTGEFEAGIAKNGQTREHALLAYTLGVKQM
IVAINKMDDKSVNWAQSRYDEIVKEVSSFVKKIGYNPEKIPFVPISGWHGDNMLEKSTNL
PWYKGLTLLEALDSVSEPKRPTEKPLRIPLQDVYKIGGIGTVPVGRVETGVLKPGMNVTF
SPAGLTTEVKSVEMHHVSLPEAVPGDNVGFNVKNLSVKDIRRGMVAGDAKNDPPQETEDF
NAQVIILNHPGQIHAGYAPVLDCHTAHIACKFSEILSKVDRRSGQETEAAPKNIKNGDAA
IVKLTPSKPMCVESFSDYPP
>Licea_castanea_JX481329
X-CGGIDTRTIKKFEKEASEMGKGSFKYAWVLDKLKAERERGITIISALWKFETNKYYFT
IIDAPGHRDFIKNMITGTSQADAAVLVIASPTGEFEAGIAKSGQTREHALLAYTLGVKQM
IVAINKMDDKTVSWSQSRYDEIVKEVSSFVKKIGYNPEKIPFVPISGWHGDNMLEKSANI
PWYKGPTLLEALDAVSEPKRPTEKPLRIPLQDVYKIGGIGTVPVGRVETGVLKPGMNVTF
SPAGLTTEVKSVEMHHVSLPEALPGDNVGFNVKNLSVKDIRRGMVAGDAKNDPPQETEDF
NAQVIILNHPGTIHAGYAPVLDCHTAHIACKFAEILSKVDRRSGQETEAAPKNIKNGDAA
IVKLIPSKPMCVESFADYPX
>Licea_marginata_JX481330
YKCGGIDKRTIEKFEKEASEMGKGSFKYAWVLDKLKAERERGITIDIALWKFETSKYYFT
IIDAPGHRDFIKNMITGTSQADAAVLVIASPTGEFEAGIAKSGQTREHALLAYTLGVRQM
IVAINKMDDKSTNWSQARYEEIVKETSSFVKKIGYNPEKIAFVPISGWNGDNMLEKSPNM
AWYKGPTLLEALDAVTEPKRPTEKPLRVPLQDVYKIGGIGTVPVGRVETGILKPGMNVTF
SPANMTTEVKSVEMHHVALPEAGPGDNVGFNVKNLSVKDIRRGMVAGDAKNDPPQETEDF
SAQVIILNHPGQIHAGYAPVLDCHTAHIACKFAEILSKVDRRTGQETEAAPKNIKNGDSA
IVKLVPSKPMCVESFSDYPP
>Licea_parasitica_JX481331
YKCGGIDKRTIEKFEKEAQEMGKGSFKYAWVLDKLKAERERGITIDIALWKFETNKYYFT
IIDAPGHRDFIKNMITGTSQADAAVLVIASPTGEFEAGIAKSGQTREHALLAYTLGVKQM
IVAINKMDDKSVNWGQARYDEIVKEVSSFVKKIGYNPEKIAFVPISGWHGDNMLEKSPNI
PWYKGLTLLEALDAVQEPKRPTEKPLRVPLQDVYKIGGIGTVPVGRVETGILKPGMNVTF
SPAGLTTEVKSVEMHHVSLPEAGPGDNVGFNVKNLSVKDIRRGMVAGDAKNDPPQETEDF
NAQVIILNHPGQIHAGYAPVLDCHTAHIACKFAEIVSKVDRRSGQETEAAPKNIKNGDAA
IVRLVPSKPMCVESFSDYPP
>Licea_variabilis_JX481332
YKCGGIDKRTIEKFEKEASEMGKGSFKYAWVLDKLKAERERGITIDIALWKFETNKYYFT
IIDAPGHRDFIKNMITGTSQADAAVLVIASPTGEFEAGIAKNGQTREHALLAYTLGVKQM
IVAINKMDDKSVNWGQARYDEIVKEVSSFVKKIGYNPEKIPFVPISGWHGDNMLEKSPNL
SWYKGLTLLEALDAVSEPKRPTEKPLRIPLQDVYKIGGIGTVPVGRVETGVLKPGMNVTF
SPANMTTEVKSVEMHHVSLPEAVPGDNVGFNVKNLSVKDIRRGMVAGDSKNDPPQETEDF
NAQVIILNHPGQIHAGYAPVLDCHTAHIACKFTEILSKVDRRSGQETEAAPKNIKNGDAA
IVRLTPSKPMCVESFSDYPP
>Lindbladia_tubulina_JX481333
X---------------EASEMGKGSFKYAWALDKLKAERERGITIDIALWKFETNKYYFT
IIDAPGHRDFIKNMITGTSQADAAVLVIASPTGEFEAGIAKSGQTREHALLAYTLGVKQM
IVAINKMDEKTVNWSQARYDEIVKEVSSFVKKIGYNPEKIPFVPISGWNGDNMLEKSANL
PWYKGPTLLEALDAVQEPKRPLDKPLRVPLQDVYKIGGIGTVPVGRVETGILKPGMVVTF
SPAGMTTDVKSVEMHHVALQEAVPGDNVGFNVKNLSVKDIRRGMVAGDSKNDPPQETETF
EAQVIILNHPGQIHAGYAPVLDCHTAHIACKFTELLEKVDRRSGQKLEDAPKNVKNGDAA
MVLLTPSKPMCVESFTDYPP
>Lycogala_epidendrum_AMFD127_AY842142S1, S2
YKCGGIDKRTIEKFEKEATEMGKGSFKYAWVLDKLKAERERGITIDIALWKFETAKYYFT
IIDAPGHRDFIKNMITGTSQ----------------------XXXXEHALLAFTLGVRQM
IVAINKMDDKSVSWSQDRYNEIEERASHFLKKIGYNPDKVPFVPISGWNGDNMLEKSSNL
PWYKGPTLLEALDGVTEPKRPVDKPLRLPLQDVYKIGGIGTVPVGRVETGVIKPGMIVTF
APAGLSTEVKSVEMHHVAMEEATPGDNVGFNVKNLSIKDIRRGMVAGDSKNDPPQETETF
EAQVIILNHPGQIHAGYAPVLDCHTAHIACKFSEILTKVDRRNGNVIEESPKNIKNGDAA
IVLLTPSKPMCVEVFTEYPP
>Lycogala_epidendrum_AMFD271_JX481334
YKCGGIDKRTIEKFEKEATEMGKGSFKYAWVLDKLKAERERGITIDIALWKFETAKYYFT
IIDAPGHRDFIKNMITGTSQADVAVLVIASPTGEFEAGIAKNGQTREHALLAYTLGVRQM
IVAINKMDDKSVSWSEDRYNEIKKELSDFLKKIGYAPDKVPFVPISGWNGDNMLEKSSNL
PWYKGPTLLEALDGVTEPKRPVDKPLRLPLQDVYKIGGIGTVPVGRVETGVIKPGMVVTF
APAGLSTEVKSVEMHHVAMEEATPGDNVGFNVKNLSIKDIRRGMVAGDSKNDPPQETETF
EAQVIILNHPGQIHAGYAPVLDCHTAHIACKFSEILTKVDRRNGNVIEETPKNIKNGDAA
IVLLTPSKPMCVEVFTEYPP
>Metatrichia_vesparium_JX481335
YKCGGIDKRTIEKFEKEASEMGKGSFKYAWVLDKLKAERERGITIDIALWKFETNKYYFT
IIDAPGHRDFIKNMITGTSQADAAVLVIATPTGEFEAGIAKNGQTREHALLAFTLGVKQM
IVALNKMDDKSVNWSQARYDEIVKEVSSFVKKIGYNPEKIPFVPISGWHGDNMLEKSANL
PWYKGPTLLEALDGVSEPKRPTEKPLRVPLQDVYKIGGIGTVPVGRVETGILKPGMNVTF
SPAGLTTEVKSVEMHHVALPEAVPGDNVGFNVKNLSVKDIRRGMVAGDAKNDPPQETEDF
NAQVIILNHPGQIHAGYAPVLDCHTAHIACKFAELVSKVDRRSGQATEDAPKNIKNGDAA
IVRLVPSKPMCVESFAEYPP
>Oligonema_schweinitzii_JX481336
YKCGGIDKRTIEKFEKEASEMGKGSFKYAWVLDKLKAERERGITIDIALWKFETNKYYFT
IIDAPGHRDFIKNMITGTSQADAAVLVIATPTGEFEAGIAKNGQTREHALLAYTLGVKQM
IVALNKMDDKSVNWGQARYDEIVKEVSSFVKKIGYNPEKIPFVPISGWHGDNMLEKSANL
PWYKGPTLLEALDAVQEPKRPTEKPLRIPLQDVYKIGGIGTVPVGRVETGVLKPGMNVTF
SPAGLTTEVKSVEMHHVALPEAVPGDNVGFNVKNLSVKDIRRGMVAGDAKNDPPQETEDF
NAQVIILNHPGQIHAGYAPVLDCHTAHIACKFAELVSKVDRRSGQATEETPKNIKNGDAA
IVRLVPSKPMCVESFAEYPP
>Perichaena_corticalis_JX481337
YKCGGIDKRTIEKFEKEASEMGKGSFKYAWVLDKLKAERERGITIDIALWKFETNKYYFT
IIDAPGHRDFIKNMITGTSQADAAVLVIATPTGEFEAGIAKNGQTREHALLAYTLGVKQM
IVALNKMDDKSVNWAQSRYDEIVKEVSSFVKKIGYNPEKIPFVPISGWHGDNMLEKSPNL
PWYKGPTLLEALDAVSEPKRPTEKPLRIPLQDVYKIGGIGTVPVGRVETGVLKPGMNVTF
SPAGLTTEVKSVEMHHVALPEALPGDNVGFNVKNLSVKDIRRGMVAGDAKNDPPQETEDF
NAQVIILNHPGQIHAGYAPVLDCHTAHIACKFAELVSKVDRRSGQATEEAPKNIKNGDAA
IVRLVPSKPMSVESX----X
>Prototrichia_metallica_JX481338
YKCGGIDKRTIEKFEKEASEMGKGSFKYAWVLDKLKAERERGITIDIALWKFETQKYYFT
IIDAPGHRDFIKNMITGTSQADAAVLVIASPTGEFEAGIAKSGQTREHALLAYTLGVKQM
IVAINKMDDKSVNWGQARYDEIVKEVSSFVKKIGYNPEKIPFVPISGWHGDNMLEKSPNL
AWYKGLTLLEALDSVTEPKRPTEKPLRIPLQDVYKIGGIGTVPVGRVETGILKPGMNVTF
SPANMTTEVKSVEMHHVSLPEAGPGDNVGFNVKNLSVKDIRRGMVAGDSKNDPPQETEDF
NAQVIILNHPGQIHAGYAPVLDCHTAHIACKFTEILSKVDRRSGQETESAPKNIKNGDAA
IVRLTPSKPMCVESFSDYPX
>Reticularia_jurana_JX481339
X-CGGIDKRTIEKFEKEASEMGKGSFKYAWVLDKLKAERERGITIDIALWKFETNKYYFT
IIDAPGHRDFIKNMITGTSQADAAVLVIASPTGEFEAGIAKNGQTREHALLAYTLGVKQM
IVAINKMDDKSVNWSKDRYDEIVKEVSSFVKKIGYNPEKIPFVPISGWHGDNMLEKSTNL
PWYKGPTLLEALDAVSEPKRPTEKPLRIPLQDVYKIGGIGTVPVGRVETGILKPGMMVTF
SPANQTTEVKSVEMHHVALPEALPGDNVGFNVKNLSVKDIRRGMVAGDAKNDPPQETEDF
NAQVIILNHPGQIHAGYAPVLDCHTAHIACKFSEIISKVDRRSGQETEAAPKNIKNGDAA
IVKLIPSKPMCVESFADYPP
>Reticularia_lycoperdon_JX481340
YKCGGIDKRTIEKFEKEASEMGKGSFKYAWVLDKLKAERERGITIDIALWKFETNKYYFT
IIDAPGHRDFIKNMITGTSQADAAVLVIASPTGEFEAGIAKNGQTREHALLAYTLGVKQM
IVAINKMDDKSVNWGKDRYDEIVKEVSSFVKKIGYNPEKIPFVPISGWHGDNMLEKSTNL
SWYKGPTLLEALDAVSEPKRPTEKPLRIPLQDVYKIGGIGTVPVGRVETGILKPGMMVTF
SPANQTTEVKSVEMHHVALPEALPGDNVGFNVKNLSVKDIRRGMVAGDSKNDPPQETEDF
NAQVIILNHPGQIHAGYAPVLDCHTAHIACKFSEIISKVDRRSGQETEAAPKNIKNGDAA
IVKLVPSKPMCVESFADYPP
>Trichia_alpina_JX481341
YKCGGIDKRTMQKYEKEASEMGKGSFKYAWVLDKLKAERERGITIDIALWKFETLKYYFT
IIDAPGHRDFIKNMITGTSQADVAVLVIATPTGEFEAGIAKNGQTREHALLAFTLGVRQL
IVVLNKMDDKSVNWSIARYDEIVKEVSSFIKKIGYNPEKVPFVPISGWHGDNMLEKSPNL
AWYKGFTLLEALDNVSEPKRPTEKPLRIPLQDVYKIGGIGTVPVGRVETGILKPGMNVTF
SPANLTTEVKSVEMHHVALPEAGPGDNVGFNVKNLSVKDIRRGMVAGDSKNDPPQETEDF
NAQVIILNHPGQIHAGYAPVLDCHTAHIACKFAELVSKVDRRSGQATEDAPKNIKNGDAA
IVRLVPSKPMCVESFSDYPP
>Trichia_decipiens_JX481342
YKCGGIDKRTIEKFEKEASEMGKGSFKYAWVLDKLKAERERGITIDIALWKFETNKYYFT
IIDAPGHRDFIKNMITGTSQADAAVLVIASPTGEFEAGIAKSGQTREHALLAYTLGVKQM
IVAINKMDDKSVNWAQARYDEIVKEVSSFVKKIGYNPEKIPFVPISGWHGDNMLEKSPNL
AWYKGLTLLEALDSVSEPKRPTEKPLRIPLQDVYKIGGIGTVPVGRVETGVLKPGMNVTF
SPAGLTTEVKSVEMHHVALPEALPGDNVGFNVKNLSVKDIRRGMVAGDAKNDPPQETEDF
NAQVIILNHPGQIHAGYAPVLDCHTAHIACKFTELLSKVDRRSGQATEDAPKNIKNGDAA
IVRLIPSKPMCVESFSDYPP
>Trichia_persimilis_AY643821
YKCGGIDKRTIEKFEKEASEMGKGSFKYAWVLDKLKAERERGITIDIALWKFETNKYYFT
IIDAPGHRDFIKNMITGTSQADAAVLVIATPTGEFEAGIAKNGQTREHALLAYTLGVKQM
IVALNKMDDKSVNWGQARYDEIVKEVSSFVKKIGYNPEKIPFVPISGWHGDNMLEKSANL
PWYKGPTLLEALDAVQEPKRPTEKPLRIPLQDVYKIGGIGTVPVGRVETGVLKPGMNVTF
SPAGLTTEVKSVEMHHVALPEALPGDNVGFNVKNLSVKDIRRGMVAGDAKNDPPQETEDF
NAQVIILNHPGQIHAGYAPVLDCHTAHIACKFAELVSKVDRRSGQATEDAPKNIKNGDAA
IVRLVPSKPMCVESFSEYPP
>Trichia_scabra_JX481343
YKCGGIDERTIEKFEKEASEMGKGSFKYAWVLDKLKAERERGITIDIALWKFETNKYYFT
IIDAPGHRDFIKNMITGTSQADAAVLVIATPTGEFEAGIAKNGQTREHALLAYTLGVKQM
IVALNKMDDKSVNWGQARYDEIVKEVSSFVKKIGYNPEKIPFVPISGWHGDNMLEKSANL
PWYKGPTLLEALDAVQEPKRPTEKPLRIPLQDVYKIGGIGTVPVGRVETGVLKPGMNVTF
SPAGLTTEVKSVEMHHVALPEAVPGDNVGFNVKNLSVKDIRRGMVAGDAKNDPPQETEDF
NAQVIILNHPGQIHAGYAPVLDCHTAHIACKFAELVSKVDRRSGQATEETPKNIKNGDAA
IVKLVPSKPMCVESFAEYPP
>Trichia_sordida_EF513200
YKCGGIDKRTIEKFEKEASEMGKGSFKYAWVLDKLKAERERGITIDIALWKFETNKYYFT
IIDAPGHRDFIKNMITGTSQADAAVLVIATPTGEFEAGIAKNGQTREHALLAYTLGVKQM
IVALNKMDDKSVSWGQARYEEIVKEVSSFVKKIGYNPEKIPFVPISGWHGDNMLEKSANL
PWYKGPTLLEALDGVSEPKKPTEKPLRIPLQDVYKIGGIGTVPVGRVETGILKPGMNVTF
SPAGLTTEVKSVEMHHVALPEAGPGDNVGFNVKNLSVKDIRRGMVAGDAKNDPPQETEDF
NAQIIILNHPGQIHAGYAPVLDCHTAHIACKFAELVSKVDRRSGQATEENPNNIKNGDAA
IVRLVPSKPMCVESFAEYPP
>Trichia_varia_JX481344
YKCGGIDKRTIEKFEKEASEMGKGSFKYAWVLDKLKAERERGITIDIALWKFETNKYYFT
IIDAPGHRDFIKNMITGTSQADAAVLVIATPTGEFEAGIAKNGQTREHALLAYTLGVKQM
IVALNKMDDKSVNWSQTRYDEIVKEVSSFVKKIGYNPEKIPFVPISGWHGDNMLEKSPNL
AWYKGPTLLEALDAVSEPKRPTEKPLRIPLQDVYKIGGIGTVPVGRVETGVLKPGMNVTF
SPAGLTTEVKSVEMHHVALPEALPGDNVGFNVKNLSVKDIRRGMVAGDAKNDPPQETEDF
NAQVIILNHPGQIHAGYAPVLDCHTAHIACKFAELVSKVDRRSGQATEDAPKNIKNGDAA
IVRLVPSKPMCVESFSEYPP
>Tubifera_dimorphotheca_JX481345
X---------IEKFEKEAAEMGKGSFKYAWVLDKLKAERERGITIDIALWKFETNKYYFT
IIDAPGHRDFIKNMITGTSQADAAVLVIASPTGEFEAGIAKNGQTREHALLAYTLGVKQM
IVAINKMDDKSVNWAQARYDEIVKEVTSFVKKIGYSPDKIPFVPISGWHGDNMLEKSANL
PWYKGFTLLEALDNVQEPKRPTEKPLRIPLQDVYKIGGIGTVPVGRVETGILKPGMNVTF
SPAGLTTEVKSVEMHHVSLPEALPGDNVGFNVKNLSVKDIRRGMVAGDAKNDPPQETEDF
NAQVIVLNHPGQIHAGYAPVLDCHTAHIACKFSEILSKVDRRSGQETEAAPKNIKNGDSA
IVRLTPSKPMCVESYSDYPP
>Tubifera_ferruginosa_EF513201
X--------------------GKGSFKYAWVLDKLKAERERGITIDIALWKFETNKYYFT
IIDAPGHRDFIKNMITGTSQADAAVLVIASPTGEFEAGIAKNGQTREHALLAYTLGVKQM
IVAINKMDDKSVNWAQARYDEIVKEVSSFVKKIGYSPDKIPFVPISGWHGDNMLEKSANL
PWYKGFTLLEALDNVTEPKRPTDKPLRIPLQDVYKIGGIGTVPVGRVETGVLKPGMNVTF
SPAGLTTEVKSVEMHHVSLPEAFPGDNVGFNVKNLSVKDIRRGMVAGDAKNDPPQETEDF
NAQVIILNHPGQIHAGYAPVLDCHTAHIACKFSEILSKVDRRSGQETESAPKNIKNGDAA
IVRLTPSKPMCVESXADYPX
